# Supplementary material for: Galaxy CLIP-Explorer: a web server for CLIP-Seq data analysis
Source: Gigascience. 2020 Nov 11;9(11):giaa108. doi: 10.1093/gigascience/giaa108 (PMC7657819; doi:10.1093/gigascience/giaa108)
Supplement: giaa108_Supplemental_Files [file giaa108_supplemental_files.zip]

Archive with 8 entries (8 files):
- main.tex
- oup-contemporary.cls
- paper-refs.bib
- Supplements_1.pdf
- Supplements_2.pdf
- Supplements_3.pdf
- Supplements_4.pdf
- vancouver-authoryear.bst
