# Supplementary material for: Galaxy CLIP-Explorer: a web server for CLIP-Seq data analysis
Source: Gigascience. 2020 Nov 11;9(11):giaa108. doi: 10.1093/gigascience/giaa108 (PMC7657819; doi:10.1093/gigascience/giaa108)
Supplement: giaa108_Supplemental_Files [file giaa108_supplemental_files.zip › paper-refs.bib]

@article{teplova2013structure,
  title={{Structure--function studies of STAR family Quaking proteins bound to their in vivo RNA target sites}},
  author={Teplova, Marianna and Hafner, Markus and Teplov, Dmitri and Essig, Katharina and Tuschl, Thomas and Patel, Dinshaw J},
  journal={Genes \& development},
  volume={27},
  number={8},
  pages={928--940},
  year={2013},
  publisher={Cold Spring Harbor Lab}
}

@article{anders2015htseq,
  title={{HTSeq—a Python framework to work with high-throughput sequencing data}},
  author={Anders, Simon and Pyl, Paul Theodor and Huber, Wolfgang},
  journal={Bioinformatics},
  volume={31},
  number={2},
  pages={166--169},
  year={2015},
  publisher={Oxford University Press}
}

@article{bottini2018recent,
  title={{Recent computational developments on CLIP-seq data analysis and microRNA targeting implications}},
  author={Bottini, Silvia and Pratella, David and Grandjean, Valerie and Repetto, Emanuela and Trabucchi, Michele},
  journal={Briefings in bioinformatics},
  volume={19},
  number={6},
  pages={1290--1301},
  year={2018},
  publisher={Oxford University Press}
}

@article{heyl2019stoatydive,
  title={StoatyDive: Evaluation and Classification of Peak Profiles for Sequencing Data},
  author={Heyl, Florian and Backofen, Rolf},
  journal={bioRxiv},
  pages={799114},
  year={2019},
  publisher={Cold Spring Harbor Laboratory}
}

@article{maticzka2014graphprot,
  title={{GraphProt: modeling binding preferences of RNA-binding proteins}},
  author={Maticzka, Daniel and Lange, Sita J and Costa, Fabrizio and Backofen, Rolf},
  journal={Genome biology},
  volume={15},
  number={1},
  pages={R17},
  year={2014},
  publisher={BioMed Central}
}

@article{davis2013kraken,
  title={{Kraken: a set of tools for quality control and analysis of high-throughput sequence data}},
  author={Davis, Matthew PA and van Dongen, Stijn and Abreu-Goodger, Cei and Bartonicek, Nenad and Enright, Anton J},
  journal={Methods},
  volume={63},
  number={1},
  pages={41--49},
  year={2013},
  publisher={Elsevier}
}

@article{hashim2019review,
  title={{Review of Different Sequence Motif Finding Algorithms}},
  author={Hashim, Fatma A and Mabrouk, Mai S and Al-Atabany, Walid},
  journal={Avicenna journal of medical biotechnology},
  volume={11},
  number={2},
  pages={130},
  year={2019},
  publisher={Avicenna Research Institute}
}

@article{lihu2015review,
  title={{A review of ensemble methods for de novo motif discovery in ChIP-Seq data}},
  author={Lihu, Andrei and Holban, {\c{S}}tefan},
  journal={Briefings in bioinformatics},
  volume={16},
  number={6},
  pages={964--973},
  year={2015},
  publisher={Oxford University Press}
}

@article{baruzzo2017simulation,
  title={{Simulation-based comprehensive benchmarking of RNA-seq aligners}},
  author={Baruzzo, Giacomo and Hayer, Katharina E and Kim, Eun Ji and Di Camillo, Barbara and FitzGerald, Garret A and Grant, Gregory R},
  journal={Nature methods},
  volume={14},
  number={2},
  pages={135},
  year={2017},
  publisher={Nature Publishing Group}
}

@article{engstrom2013systematic,
  title={{Systematic evaluation of spliced alignment programs for RNA-seq data}},
  author={Engstr{\"o}m, P{\"a}r G and Steijger, Tamara and Sipos, Botond and Grant, Gregory R and Kahles, Andr{\'e} and Alioto, Tyler and Behr, Jonas and Bertone, Paul and Bohnert, Regina and Campagna, Davide and others},
  journal={Nature methods},
  volume={10},
  number={12},
  pages={1185},
  year={2013},
  publisher={Nature Publishing Group}
}

@article{williams2017empirical,
  title={{Empirical assessment of analysis workflows for differential expression analysis of human samples using RNA-Seq}},
  author={Williams, Claire R and Baccarella, Alyssa and Parrish, Jay Z and Kim, Charles C},
  journal={BMC bioinformatics},
  volume={18},
  number={1},
  pages={38},
  year={2017},
  publisher={BioMed Central}
}

@misc{targetdist,
  title={{targetdist}},
  author={Maticzka, Daniel},
  year={2016},
  note={\url{https://github.com/dmaticzka/targetdist.git}}
}

@misc{Picard,
  title={{Picard}},
  author={broadinstitute},
  note={\url{http://broadinstitute.github.io/picard}}
}

@misc{bctools,
  title={{bctools}},
  author={Maticzka, Daniel},
  note={\url{https://github.com/dmaticzka/bctools}}
}

@misc{PEAKachu,
  title={{PEAKachu}},
  author={Bischler, Thorsten and Maticzka, Daniel and F\"orstner, Konrad U. and Wright, Patrick R.},
  note={\url{https://github.com/tbischler/PEAKachu}}
}

@article{jungkamp2011vivo,
  title={{In vivo and transcriptome-wide identification of RNA binding protein target sites}},
  author={Jungkamp, Anna-Carina and Stoeckius, Marlon and Mecenas, Desirea and Gr{\"u}n, Dominic and Mastrobuoni, Guido and Kempa, Stefan and Rajewsky, Nikolaus}},
  journal={Molecular cell},
  volume={44},
  number={5},
  pages={828--840},
  year={2011},
  publisher={Elsevier}
}

@article{love2014moderated,
  title={{Moderated estimation of fold change and dispersion for RNA-seq data with DESeq2}},
  author={Love, Michael I and Huber, Wolfgang and Anders, Simon},
  journal={Genome biology},
  volume={15},
  number={12},
  pages={550},
  year={2014},
  publisher={BioMed Central}
}

@article{wilbert2012lin28,
  title={{LIN28 binds messenger RNAs at GGAGA motifs and regulates splicing factor abundance}},
  author={Wilbert, Melissa L and Huelga, Stephanie C and Kapeli, Katannya and Stark, Thomas J and Liang, Tiffany Y and Chen, Stella X and Yan, Bernice Y and Nathanson, Jason L and Hutt, Kasey R and Lovci, Michael T and others},
  journal={Molecular cell},
  volume={48},
  number={2},
  pages={195--206},
  year={2012},
  publisher={Elsevier}
}

@article{ewels2016multiqc,
  title={{MultiQC: summarize analysis results for multiple tools and samples in a single report}},
  author={Ewels, Philip and Magnusson, M{\aa}ns and Lundin, Sverker and K{\"a}ller, Max},
  journal={Bioinformatics},
  volume={32},
  number={19},
  pages={3047--3048},
  year={2016},
  publisher={Oxford University Press}
}

@article{wysoker2009sequence,
  title={{The Sequence alignment/map (SAM) format and SAMtools}},
  author={Wysoker, A and Fennell, T and Ruan, J and Homer, N and Marth, G and Abecasis, G and Durbin, R and others},
  journal={Bioinformatics},
  volume={25},
  pages={2078--2079},
  year={2009}
}

@article{quinlan2010bedtools,
  title={{BEDTools: a flexible suite of utilities for comparing genomic features}},
  author={Quinlan, Aaron R and Hall, Ira M},
  journal={Bioinformatics},
  volume={26},
  number={6},
  pages={841--842},
  year={2010},
  publisher={Oxford University Press}
}

@article{hoffmann2009fast,
  title={{Fast mapping of short sequences with mismatches, insertions and deletions using index structures}},
  author={Hoffmann, Steve and Otto, Christian and Kurtz, Stefan and Sharma, Cynthia M and Khaitovich, Philipp and Vogel, J{\"o}rg and Stadler, Peter F and Hackerm{\"u}ller, J{\"o}rg},
  journal={PLoS computational biology},
  volume={5},
  number={9},
  pages={e1000502},
  year={2009},
  publisher={Public Library of Science}
}

@article{girardot2016je,
  title={{Je, a versatile suite to handle multiplexed NGS libraries with unique molecular identifiers}},
  author={Girardot, Charles and Scholtalbers, Jelle and Sauer, Sajoscha and Su, Shu-Yi and Furlong, Eileen EM},
  journal={BMC bioinformatics},
  volume={17},
  number={1},
  pages={419},
  year={2016},
  publisher={BioMed Central}
}

@article{iCount,
  title={{iCount: protein-RNA interaction iCLIP data analysis}},
  author={Curk, Toma\u{z} and Rot, Gregor and Gorup, \u{C}rtomir and Zmrzlikar, Jure and Konig, Julian and Sugimoto, Yoichiro and Haberman, Nejc and Bobojevi\'c, Goran and Hauer, Christian and Hentze, Matthias and Zupan, Bla\u{z} and Ule, Jernej},
  year={2016}
}

@article{ray2013compendium,
  title={{A compendium of RNA-binding motifs for decoding gene regulation}},
  author={Ray, Debashish and Kazan, Hilal and Cook, Kate B and Weirauch, Matthew T and Najafabadi, Hamed S and Li, Xiao and Gueroussov, Serge and Albu, Mihai and Zheng, Hong and Yang, Ally and others},
  journal={Nature},
  volume={499},
  number={7457},
  pages={172},
  year={2013},
  publisher={Nature Publishing Group}
}

@article{giudice2016attract,
  title={{ATtRACT -- a database of RNA-binding proteins and associated motifs}},
  author={Giudice, Girolamo and S{\'a}nchez-Cabo, F{\'a}tima and Torroja, Carlos and Lara-Pezzi, Enrique},
  journal={Database},
  volume={2016},
  year={2016},
  publisher={Oxford University Press}
}

@article{maragkakis2016clipseqtools,
  title={{CLIPSeqTools—a novel bioinformatics CLIP-seq analysis suite}},
  author={Maragkakis, Manolis and Alexiou, Panagiotis and Nakaya, Tadashi and Mourelatos, Zissimos},
  journal={RNA},
  volume={22},
  number={1},
  pages={1--9},
  year={2016},
  publisher={Cold Spring Harbor Lab}
}

@article{aktacs2017dhx9,
  title={{DHX9 suppresses RNA processing defects originating from the Alu invasion of the human genome}},
  author={Akta{\c{s}}, Tu{\u{g}}{\c{c}}e and Il{\i}k, {\.I}brahim Av{\c{s}}ar and Maticzka, Daniel and Bhardwaj, Vivek and Rodrigues, Cecilia Pessoa and Mittler, Gerhard and Manke, Thomas and Backofen, Rolf and Akhtar, Asifa},
  journal={Nature},
  volume={544},
  number={7648},
  pages={115},
  year={2017},
  publisher={Nature Publishing Group}
}

@article{guilmatre2014emerging,
  title={{The emerging role of SHANK genes in neuropsychiatric disorders}},
  author={Guilmatre, Audrey and Huguet, Guillaume and Delorme, Richard and Bourgeron, Thomas},
  journal={Developmental neurobiology},
  volume={74},
  number={2},
  pages={113--122},
  year={2014},
  publisher={Wiley Online Library}
}

@article{leblond2012genetic,
  title={{Genetic and functional analyses of SHANK2 mutations suggest a multiple hit model of autism spectrum disorders}},
  author={Leblond, Claire S and Heinrich, Jutta and Delorme, Richard and Proepper, Christian and Betancur, Catalina and Huguet, Guillaume and Konyukh, Marina and Chaste, Pauline and Ey, Elodie and Rastam, Maria and others},
  journal={PLoS genetics},
  volume={8},
  number={2},
  pages={e1002521},
  year={2012},
  publisher={Public Library of Science}
}

@article{maticzka2018uvclap,
  title={{uvCLAP is a fast and non-radioactive method to identify in vivo targets of RNA-binding proteins}},
  author={Maticzka, Daniel and Ilik, Ibrahim Avsar and Aktas, Tugce and Backofen, Rolf and Akhtar, Asifa},
  journal={Nature communications},
  volume={9},
  number={1},
  pages={1142},
  year={2018},
  publisher={Nature Publishing Group}
}

@article{lee2018advances,
  title={{Advances in CLIP technologies for studies of protein-RNA interactions}},
  author={Lee, Flora CY and Ule, Jernej},
  journal={Molecular cell},
  volume={69},
  number={3},
  pages={354--369},
  year={2018},
  publisher={Elsevier}
}

@article{krakau2017pureclip,
  title={{PureCLIP: capturing target-specific protein--RNA interaction footprints from single-nucleotide CLIP-seq data}},
  author={Krakau, Sabrina and Richard, Hugues and Marsico, Annalisa},
  journal={Genome biology},
  volume={18},
  number={1},
  pages={240},
  year={2017},
  publisher={BioMed Central}
}

@article{chen2014pipe,
  title={{PIPE-CLIP: a comprehensive online tool for CLIP-seq data analysis}},
  author={Chen, Beibei and Yun, Jonghyun and Kim, Min Soo and Mendell, Joshua T and Xie, Yang},
  journal={Genome biology},
  volume={15},
  number={1},
  pages={R18},
  year={2014},
  publisher={BioMed Central}
}

@article{afgan2018galaxy,
  title={{The Galaxy platform for accessible, reproducible and collaborative biomedical analyses: 2018 update}},
  author={Afgan, Enis and Baker, Dannon and Batut, B{\'e}r{\'e}nice and van den Beek, Marius and Bouvier, Dave and {\v{C}}ech, Martin and Chilton, John and Clements, Dave and Coraor, Nate and Gr{\"u}ning, Bj{\"o}rn A and others},
  journal={Nucleic acids research},
  volume={46},
  number={W1},
  pages={W537--W544},
  year={2018},
  publisher={Oxford University Press}
}

@article{martin2011cutadapt,
  title={{Cutadapt removes adapter sequences from high-throughput sequencing reads}},
  author={Martin, Marcel},
  journal={EMBnet. journal},
  volume={17},
  number={1},
  pages={pp--10},
  year={2011}
}

@article{andrews2010fastqc,
  title={{FastQC: a quality control tool for high throughput sequence data}},
  author={Andrews, Simon and others},
  year={2010}
}

@article{ramirez2016deeptools2,
  title={{deepTools2: a next generation web server for deep-sequencing data analysis}},
  author={Ram{\'\i}rez, Fidel and Ryan, Devon P and Gr{\"u}ning, Bj{\"o}rn and Bhardwaj, Vivek and Kilpert, Fabian and Richter, Andreas S and Heyne, Steffen and D{\"u}ndar, Friederike and Manke, Thomas},
  journal={Nucleic acids research},
  volume={44},
  number={W1},
  pages={W160--W165},
  year={2016},
  publisher={Oxford University Press}
}

@article{smith2017umi,
  title={{UMI-tools: Modelling sequencing errors in Unique Molecular Identifiers to improve quantification accuracy}},
  author={Smith, Tom Sean and Heger, Andreas and Sudbery, Ian},
  journal={Genome research},
  year={2017},
  publisher={Cold Spring Harbor Lab}
}

@article{zhang2011mapping,
  title={{Mapping in vivo protein-RNA interactions at single-nucleotide resolution from HITS-CLIP data}},
  author={Zhang, Chaolin and Darnell, Robert B},
  journal={Nature biotechnology},
  volume={29},
  number={7},
  pages={607},
  year={2011},
  publisher={Nature Publishing Group}
}

@article{uyar2017rcas,
  title={{RCAS: an RNA centric annotation system for transcriptome-wide regions of interest}},
  author={Uyar, Bora and Yusuf, Dilmurat and Wurmus, Ricardo and Rajewsky, Nikolaus and Ohler, Uwe and Akalin, Altuna},
  journal={Nucleic acids research},
  volume={45},
  number={10},
  pages={e91--e91},
  year={2017},
  publisher={Oxford University Press}
}

@article{bailey2009meme,
  title={{MEME SUITE: tools for motif discovery and searching}},
  author={Bailey, Timothy L and Boden, Mikael and Buske, Fabian A and Frith, Martin and Grant, Charles E and Clementi, Luca and Ren, Jingyuan and Li, Wilfred W and Noble, William S},
  journal={Nucleic acids research},
  volume={37},
  number={suppl\_2},
  pages={W202--W208},
  year={2009},
  publisher={Oxford University Press}
}

@article{lovci2013rbfox,
  title={{Rbfox proteins regulate alternative mRNA splicing through evolutionarily conserved RNA bridges}},
  author={Lovci, Michael T and Ghanem, Dana and Marr, Henry and Arnold, Justin and Gee, Sherry and Parra, Marilyn and Liang, Tiffany Y and Stark, Thomas J and Gehman, Lauren T and Hoon, Shawn and others},
  journal={Nature structural \& molecular biology},
  volume={20},
  pages={1434},
  year={2013},
  publisher={Nature Publishing Group}
}

@article{gehman2012splicing,
  title={{The splicing regulator Rbfox2 is required for both cerebellar development and mature motor function}},
  author={Gehman, Lauren T and Meera, Pratap and Stoilov, Peter and Shiue, Lily and O'Brien, Janelle E and Meisler, Miriam H and Ares, Manuel and Otis, Thomas S and Black, Douglas L},
  journal={Genes \& development},
  year={2012},
  publisher={Cold Spring Harbor Lab}
}

@article{yeo2009rna,
  title={{An RNA code for the FOX2 splicing regulator revealed by mapping RNA-protein interactions in stem cells}},
  author={Yeo, Gene W and Coufal, Nicole G and Liang, Tiffany Y and Peng, Grace E and Fu, Xiang-Dong and Gage, Fred H},
  journal={Nature Structural and Molecular Biology},
  volume={16},
  number={2},
  pages={130},
  year={2009},
  publisher={Nature Publishing Group}
}

@article{singh2014rbfox2,
  title={{Rbfox2-Coordinated Alternative Splicing of Mef2d and Rock2 Controls Myoblast Fusion during Myogenesis}},
  author={Singh, Ravi K and Xia, Zheng and Bland, Christopher S and Kalsotra, Auinash and Scavuzzo, Marissa A and Curk, Tomaz and Ule, Jernej and Li, Wei and Cooper, Thomas A},
  journal={Molecular cell},
  volume={55},
  number={4},
  pages={592--603},
  year={2014},
  publisher={Cell Press}
}

@article{langmead2012fast,
  title={{Fast gapped-read alignment with Bowtie 2}},
  author={Langmead, Ben and Salzberg, Steven L},
  journal={Nature methods},
  volume={9},
  number={4},
  pages={357},
  year={2012},
  publisher={Nature Publishing Group}
}

@article{hentze2018brave,
  title={{A brave new world of RNA-binding proteins}},
  author={Hentze, Matthias W and Castello, Alfredo and Schwarzl, Thomas and Preiss, Thomas},
  journal={Nature Reviews Molecular Cell Biology},
  volume={19},
  pages={327--341},
  year={2018},
  publisher={Nature Publishing Group}
}

@article{baltz2012mrna,
  title={{The mRNA-bound proteome and its global occupancy profile on protein-coding transcripts}},
  author={Baltz, Alexander G and Munschauer, Mathias and Schwanh{\"a}usser, Bj{\"o}rn and Vasile, Alexandra and Murakawa, Yasuhiro and Schueler, Markus and Youngs, Noah and Penfold-Brown, Duncan and Drew, Kevin and Milek, Miha and others},
  journal={Molecular cell},
  volume={46},
  number={5},
  pages={674--690},
  year={2012},
  publisher={Elsevier}
}

@article{gerstberger2014census,
  title={{A census of human RNA-binding proteins}},
  author={Gerstberger, Stefanie and Hafner, Markus and Tuschl, Thomas},
  journal={Nature Reviews Genetics},
  volume={15},
  number={12},
  pages={829--845},
  year={2014},
  publisher={Nature Publishing Group}
}

@article{beckmann2016expanding,
  title={{The expanding universe of ribonucleoproteins: of novel RNA-binding proteins and unconventional interactions}},
  author={Beckmann, Benedikt M and Castello, Alfredo and Medenbach, Jan},
  journal={Pfl{\"u}gers Archiv-European Journal of Physiology},
  volume={468},
  number={6},
  pages={1029--1040},
  year={2016},
  publisher={Springer}
}

@article{pereira2017rna,
  title={{RNA-Binding Proteins in Cancer: Old Players and New Actors}},
  author={Pereira, Bruno and Billaud, Marc and Almeida, Raquel},
  journal={Trends in cancer},
  volume={3},
  number={7},
  pages={506--528},
  year={2017},
  publisher={Cell Press}
}

@article{nussbacher2015rna,
  title={{RNA-binding proteins in neurodegeneration: Seq and you shall receive}},
  author={Nussbacher, Julia K and Batra, Ranjan and Lagier-Tourenne, Clotilde and Yeo, Gene W},
  journal={Trends in neurosciences},
  volume={38},
  number={4},
  pages={226--236},
  year={2015},
  publisher={Elsevier Current Trends}
}

@article{jankowsky2015specificity,
  title={{Specificity and nonspecificity in RNA--protein interactions}},
  author={Jankowsky, Eckhard and Harris, Michael E},
  journal={Nature reviews Molecular cell biology},
  volume={16},
  number={9},
  pages={533--544},
  year={2015},
  publisher={Nature Publishing Group}
}

@article{gupta2011role,
  title={{The Role of RNA Sequence and Structure in RNA--Protein Interactions}},
  author={Gupta, Aditi and Gribskov, Michael},
  journal={Journal of molecular biology},
  volume={409},
  number={4},
  pages={574--587},
  year={2011},
  publisher={Academic Press}
}

@article{lewis2017rna,
  title={{RNA modifications and structures cooperate to guide RNA--protein interactions}},
  author={Lewis, Cole JT and Pan, Tao and Kalsotra, Auinash},
  journal={Nature reviews Molecular cell biology},
  volume={18},
  number={3},
  pages={202--210},
  year={2017},
  publisher={Nature Publishing Group}
}

@article{hafner2010transcriptome,
  title={{Transcriptome-wide Identification of RNA-Binding Protein and MicroRNA Target Sites by PAR-CLIP}},
  author={Hafner, Markus and Landthaler, Markus and Burger, Lukas and Khorshid, Mohsen and Hausser, Jean and Berninger, Philipp and Rothballer, Andrea and Ascano Jr, Manuel and Jungkamp, Anna-Carina and Munschauer, Mathias and others},
  journal={Cell},
  volume={141},
  number={1},
  pages={129--141},
  year={2010},
  publisher={Cell Press}
}

@article{huppertz2014iclip,
  title={{iCLIP: Protein--RNA interactions at nucleotide resolution}},
  author={Huppertz, Ina and Attig, Jan and D'Ambrogio, Andrea and Easton, Laura E and Sibley, Christopher R and Sugimoto, Yoichiro and Tajnik, Mojca and K{\"o}nig, Julian and Ule, Jernej},
  journal={Methods},
  volume={65},
  number={3},
  pages={274--287},
  year={2014},
  publisher={Academic Press}
}

@article{van2016robust,
  title={{Robust transcriptome-wide discovery of RNA-binding protein binding sites with enhanced CLIP (eCLIP)}},
  author={Van Nostrand, Eric L and Pratt, Gabriel A and Shishkin, Alexander A and Gelboin-Burkhart, Chelsea and Fang, Mark Y and Sundararaman, Balaji and Blue, Steven M and Nguyen, Thai B and Surka, Christine and Elkins, Keri and others},
  journal={Nature methods},
  volume={13},
  number={6},
  pages={508},
  year={2016},
  publisher={Nature Publishing Group}
}

@article{sugimoto2012analysis,
  title={{Analysis of CLIP and iCLIP methods for nucleotide-resolution studies of protein-RNA interactions}},
  author={Sugimoto, Yoichiro and K{\"o}nig, Julian and Hussain, Shobbir and Zupan, Bla{\v{z}} and Curk, Toma{\v{z}} and Frye, Michaela and Ule, Jernej},
  journal={Genome biology},
  volume={13},
  number={8},
  pages={R67},
  year={2012},
  publisher={BioMed Central}
}

@article{konig2010iclip,
  title={{iCLIP reveals the function of hnRNP particles in splicing at individual nucleotide resolution}},
  author={K{\"o}nig, Julian and Zarnack, Kathi and Rot, Gregor and Curk, Toma{\v{z}} and Kayikci, Melis and Zupan, Bla{\v{z}} and Turner, Daniel J and Luscombe, Nicholas M and Ule, Jernej},
  journal={Nature structural \& molecular biology},
  volume={17},
  number={7},
  pages={909--915},
  year={2010},
  publisher={Nature Publishing Group}
}

@article{wheeler2018advances,
  title={{Advances and challenges in the detection of transcriptome-wide protein--RNA interactions}},
  author={Wheeler, Emily C and Van Nostrand, Eric L and Yeo, Gene W},
  journal={Wiley Interdisciplinary Reviews: RNA},
  volume={9},
  number={1},
  pages={e1436},
  year={2018},
  publisher={Wiley Online Library}
}

@article{uhl2017computational,
  title={{Computational analysis of CLIP-seq data}},
  author={Uhl, Michael and Houwaart, Torsten and Corrado, Gianluca and Wright, Patrick R and Backofen, Rolf},
  journal={Methods},
  volume={118},
  pages={60--72},
  year={2017},
  publisher={Academic Press}
}

@article{dobin2013star,
  title={{STAR: ultrafast universal RNA-seq aligner}},
  author={Dobin, Alexander and Davis, Carrie A and Schlesinger, Felix and Drenkow, Jorg and Zaleski, Chris and Jha, Sonali and Batut, Philippe and Chaisson, Mark and Gingeras, Thomas R},
  journal={Bioinformatics},
  volume={29},
  number={1},
  pages={15--21},
  year={2013},
  publisher={Oxford University Press}
}

@article{langmead2009ultrafast,
  title={{Ultrafast and memory-efficient alignment of short DNA sequences to the human genome}},
  author={Langmead, Ben and Trapnell, Cole and Pop, Mihai and Salzberg, Steven L},
  journal={Genome biology},
  volume={10},
  number={3},
  pages={R25},
  year={2009},
  publisher={BioMed Central}
}

@article{uren2012site,
  title={{Site identification in high-throughput RNA--protein interaction data}},
  author={Uren, Philip J and Bahrami-Samani, Emad and Burns, Suzanne C and Qiao, Mei and Karginov, Fedor V and Hodges, Emily and Hannon, Gregory J and Sanford, Jeremy R and Penalva, Luiz OF and Smith, Andrew D},
  journal={Bioinformatics},
  volume={28},
  number={23},
  pages={3013--3020},
  year={2012},
  publisher={Oxford University Press}
}

@article{castello2012insights,
  title={{Insights into RNA Biology from an Atlas of Mammalian mRNA-Binding Proteins}},
  author={Castello, Alfredo and Fischer, Bernd and Eichelbaum, Katrin and Horos, Rastislav and Beckmann, Benedikt M and Strein, Claudia and Davey, Norman E and Humphreys, David T and Preiss, Thomas and Steinmetz, Lars M and others},
  journal={Cell},
  volume={149},
  number={6},
  pages={1393--1406},
  year={2012},
  publisher={Cell Press}
}

@article{chakrabarti2017data,
  title={{Data Science Issues in Understanding Protein-RNA Interactions}},
  author={Chakrabarti, Anob M and Haberman, Nejc and Praznik, Arne and Luscombe, Nicholas M and Ule, Jernej},
  journal={bioRxiv},
  year={2017},
  publisher={Cold Spring Harbor Laboratory}
}
